# Supplementary material for: Discovery of Small Molecule COX-1 and Akt Inhibitors as Anti-NSCLC Agents Endowed with Anti-Inflammatory Action
Source: Int J Mol Sci. 2023 Jan 31;24(3):2648. doi: 10.3390/ijms24032648 (PMC9916685; doi:10.3390/ijms24032648)
Supplement: Supplementary file 1 [file ijms-24-02648-s001.zip]

Archive with 1 entries (1 files):
- ijms-2111155-supplementary.pdf
